# Supplementary material for: AI-based discovery and cryoEM structural elucidation of a KATP channel pharmacochaperone
Source: eLife. 2025 Mar 26;13:RP103159. doi: 10.7554/eLife.103159 (PMC11942174; doi:10.7554/eLife.103159)
Supplement: Figure 1—figure supplement 1—source data 1. [file elife-103159-fig1-figsupp1-data1.zip]

Archive with 7 entries (4 files):
- Figure 1-figure supplement 1._Source Data 1/
- Figure 1-figure supplement 1._Source Data 1/.DS_Store
- __MACOSX/
- __MACOSX/Figure 1-figure supplement 1._Source Data 1/
- __MACOSX/Figure 1-figure supplement 1._Source Data 1/._.DS_Store
- Figure 1-figure supplement 1._Source Data 1/Figure 1-figure supplement 1._Source Data1.pdf
- __MACOSX/Figure 1-figure supplement 1._Source Data 1/._Figure 1-figure supplement 1._Source Data1.pdf
