# Supplementary material for: AI-based discovery and cryoEM structural elucidation of a KATP channel pharmacochaperone
Source: eLife. 2025 Mar 26;13:RP103159. doi: 10.7554/eLife.103159 (PMC11942174; doi:10.7554/eLife.103159)
Supplement: Figure 1—figure supplement 1—source data 2. [file elife-103159-fig1-figsupp1-data2.zip]

Archive with 23 entries (20 files):
- Figure 1-figure supplement 1._Source Data 2/
- Figure 1-figure supplement 1._Source Data 2/SUR1 F27S-GBC-C31-40 flipped.png
- __MACOSX/
- __MACOSX/Figure 1-figure supplement 1._Source Data 2/
- __MACOSX/Figure 1-figure supplement 1._Source Data 2/._SUR1 F27S-GBC-C31-40 flipped.png
- Figure 1-figure supplement 1._Source Data 2/SUR1 F27S-GBC-C49-59 flipped.png
- __MACOSX/Figure 1-figure supplement 1._Source Data 2/._SUR1 F27S-GBC-C49-59 flipped.png
- Figure 1-figure supplement 1._Source Data 2/SUR1 F27S-C81-92 flipped.png
- __MACOSX/Figure 1-figure supplement 1._Source Data 2/._SUR1 F27S-C81-92 flipped.png
- Figure 1-figure supplement 1._Source Data 2/SUR1 F27S-GBC-C1-10.png
- __MACOSX/Figure 1-figure supplement 1._Source Data 2/._SUR1 F27S-GBC-C1-10.png
- Figure 1-figure supplement 1._Source Data 2/SUR1 F27S-GBC-C71-80.tif
- __MACOSX/Figure 1-figure supplement 1._Source Data 2/._SUR1 F27S-GBC-C71-80.tif
- Figure 1-figure supplement 1._Source Data 2/SUR1 F27S-C60-70 flipped.png
- __MACOSX/Figure 1-figure supplement 1._Source Data 2/._SUR1 F27S-C60-70 flipped.png
- Figure 1-figure supplement 1._Source Data 2/SUR1 F27S-GBC-C21-30 flipped.png
- __MACOSX/Figure 1-figure supplement 1._Source Data 2/._SUR1 F27S-GBC-C21-30 flipped.png
- Figure 1-figure supplement 1._Source Data 2/SUR1 F27S-GBC-C93-96 flipped.png
- __MACOSX/Figure 1-figure supplement 1._Source Data 2/._SUR1 F27S-GBC-C93-96 flipped.png
- Figure 1-figure supplement 1._Source Data 2/SUR1 F27S-GBC-C11-20.png
- __MACOSX/Figure 1-figure supplement 1._Source Data 2/._SUR1 F27S-GBC-C11-20.png
- Figure 1-figure supplement 1._Source Data 2/SUR1 F27S-GBC-C41-48.tif
- __MACOSX/Figure 1-figure supplement 1._Source Data 2/._SUR1 F27S-GBC-C41-48.tif
