# Supplementary material for: AI-based discovery and cryoEM structural elucidation of a KATP channel pharmacochaperone
Source: eLife. 2025 Mar 26;13:RP103159. doi: 10.7554/eLife.103159 (PMC11942174; doi:10.7554/eLife.103159)
Supplement: Figure 2—source data 1. [file elife-103159-fig2-data1.zip]

Archive with 7 entries (4 files):
- Figure 2_Source Data 1/
- Figure 2_Source Data 1/Figure 2 _Source Data 1.pdf
- __MACOSX/
- __MACOSX/Figure 2_Source Data 1/
- __MACOSX/Figure 2_Source Data 1/._Figure 2 _Source Data 1.pdf
- Figure 2_Source Data 1/.DS_Store
- __MACOSX/Figure 2_Source Data 1/._.DS_Store
