# Supplementary material for: AI-based discovery and cryoEM structural elucidation of a KATP channel pharmacochaperone
Source: eLife. 2025 Mar 26;13:RP103159. doi: 10.7554/eLife.103159 (PMC11942174; doi:10.7554/eLife.103159)
Supplement: Figure 2—source data 2. [file elife-103159-fig2-data2.zip]

Archive with 11 entries (8 files):
- Figure 2_Source  data 2/
- Figure 2_Source  data 2/tubulin AKP on A30T- A116P- V187D.tif
- __MACOSX/
- __MACOSX/Figure 2_Source  data 2/
- __MACOSX/Figure 2_Source  data 2/._tubulin AKP on A30T- A116P- V187D.tif
- Figure 2_Source  data 2/SUR1 AKP on A30T- A116P- V187D.tif
- __MACOSX/Figure 2_Source  data 2/._SUR1 AKP on A30T- A116P- V187D.tif
- Figure 2_Source  data 2/SUR1 A30T AKP treatment 2.tif
- __MACOSX/Figure 2_Source  data 2/._SUR1 A30T AKP treatment 2.tif
- Figure 2_Source  data 2/Tubulin A30T AKP treatment 2.tif
- __MACOSX/Figure 2_Source  data 2/._Tubulin A30T AKP treatment 2.tif
