# Supplementary material for: AI-based discovery and cryoEM structural elucidation of a KATP channel pharmacochaperone
Source: eLife. 2025 Mar 26;13:RP103159. doi: 10.7554/eLife.103159 (PMC11942174; doi:10.7554/eLife.103159)
Supplement: Figure 2—figure supplement 2—source data 2. [file elife-103159-fig2-figsupp2-data2.zip]

Archive with 7 entries (4 files):
- Figure 2-figure supplement 2- Source data-2/
- Figure 2-figure supplement 2- Source data-2/SUR1 for human A30T- AKP.tif
- __MACOSX/
- __MACOSX/Figure 2-figure supplement 2- Source data-2/
- __MACOSX/Figure 2-figure supplement 2- Source data-2/._SUR1 for human A30T- AKP.tif
- Figure 2-figure supplement 2- Source data-2/tubulin for human A30T- AKP.tif
- __MACOSX/Figure 2-figure supplement 2- Source data-2/._tubulin for human A30T- AKP.tif
